# Supplementary material for: Magnolol and Luteolin Inhibition of α-Glucosidase Activity: Kinetics and Type of Interaction Detected by In Vitro and In Silico Studies
Source: Pharmaceuticals (Basel). 2022 Feb 8;15(2):205. doi: 10.3390/ph15020205 (PMC8880268; doi:10.3390/ph15020205)
Supplement: Supplementary file 1 [file pharmaceuticals-15-00205-s001.zip]

Archive with 1 entries (1 files):
- pharmaceuticals-1553189-supplementary.pdf
